# Supplementary material for: A novel dendroecological method finds a non-linear relationship between elevation and seasonal growth continuity on an island with trade wind-influenced water availability
Source: AoB Plants. 2018 Nov 16;10(6):ply070. doi: 10.1093/aobpla/ply070 (PMC6306105; doi:10.1093/aobpla/ply070)
Supplement: Supplementary Information [file ply070_suppl_supplementary_information.zip]

Archive with 6 entries (6 files):
- 1_detrending_and_data_preparation.r
- 2_growth_climate_analysis.r
- 3_chronology_statistics.r
- 4_ADF_vs_elevation.r
- CRU_climate_data.csv
- treeringdata.RData
