# Supplementary material for: A novel dendroecological method finds a non-linear relationship between elevation and seasonal growth continuity on an island with trade wind-influenced water availability
Source: AoB Plants. 2018 Nov 16;10(6):ply070. doi: 10.1093/aobpla/ply070 (PMC6306105; doi:10.1093/aobpla/ply070)
Supplement: Supplementary Information [file ply070_suppl_supplementary_information.zip › CRU_climate_data.csv]

Year	T_jul	T_aug	T_sep	T_oct	T_nov	T_dec	T_JAN	T_FEB	T_MAR	T_APR	T_MAY	T_JUN	T_JUL	T_AUG	T_SEP	T_OCT	T_NOV	T_DEC	T_winter	T_summer	P_jul	P_aug	P_sep	P_oct	P_nov	P_dec	P_JAN	P_FEB	P_MAR	P_APR	P_MAY	P_JUN	P_JUL	P_AUG	P_SEP	P_OCT	P_NOV	P_DEC	P_winter	P_summer	SST_jul	SST_aug	SST_sep	SST_oct	SST_nov	SST_dec	SST_JAN	SST_FEB	SST_MAR
1980	19.68	20.51	19.56	18.12	16.91	15.51	14.07	14.38	14.73	15.32	16.79	18.55	20.39	21.77	20.13	18.76	16.88	15.07	15.62	18.83	0	0	0.4	1.6	0.9	1	4	0.8	2	3.3	0.3	0	0	0	0.7	0.3	1.4	1.6	10.3	4.3	22.3640625	23.2375	23.865	23.5396875	22.2621875	20.873125	19.759375	19.1478125	19.030625
1981	20.39	21.77	20.13	18.76	16.88	15.07	13.99	13.04	15.86	14.29	15.94	18.89	19.73	20.58	20.52	18.17	17.85	16.39	15.6	18.33	0	0	0.7	0.3	1.4	1.6	1.2	4.3	0	0.5	0	0	0.1	0	0.5	3.2	0.6	0.7	8.8	1.1	22.36	23.24	23.88	23.56	22.28	20.87	19.74	19.14	19.02
1982	19.73	20.58	20.52	18.17	17.85	16.39	15.81	14.56	14.47	14.51	16.23	18.2	20.16	20.57	19.87	19	17.35	14.88	16.21	18.26	0.1	0	0.5	3.2	0.6	0.7	0.6	1.3	3	2.3	0.7	0	0.3	0	0	0.8	1.1	1.4	9.4	3.3	22.36	23.24	23.34	22.91	21.82	20.88	20.23	19.46	19.18
1983	20.16	20.57	19.87	19	17.35	14.88	14.94	14.38	15.34	15.24	15.92	19.09	20.2	20.48	21.28	20.31	17.92	15.79	15.98	18.7	0.3	0	0	0.8	1.1	1.4	0	1.4	0	0.4	0.1	0	0	0	0	0.6	5	1.2	4.7	0.5	22.35	22.86	23.43	22.91	21.89	20.6	19.23	18.72	18.78
1984	20.2	20.48	21.28	20.31	17.92	15.79	14.06	14.81	14.13	16.15	15.79	18.15	20.81	20.37	20.09	19.54	16.89	14.99	16.17	18.56	0	0	0	0.6	5	1.2	2.2	0.8	2	0.4	0.6	0.2	0	0	1.4	0.2	1.8	3.7	11.8	2.6	22.68	23.19	23.49	23.64	22.35	20.58	19.58	19.01	18.78
1985	20.81	20.37	20.09	19.54	16.89	14.99	14.25	14.42	14.05	15.24	15.69	19.17	20.83	21.86	21.4	20	17.86	16.05	15.69	19.03	0	0	1.4	0.2	1.8	3.7	3.9	1.3	0.4	1	0.3	0	0	0.1	0	0.2	2.2	0.7	11.3	1.4	21.2	22.43	23.26	22.8	21.57	20.19	19.07	18.89	18.22
1986	20.83	21.86	21.4	20	17.86	16.05	14.58	14	14.22	14.53	17.3	17.59	20.16	21.01	21.55	18.82	17.01	15.54	16.12	18.69	0	0.1	0	0.2	2.2	0.7	2.7	1.5	0.9	1.9	0	0.1	0	0.2	0.1	0.7	0.7	2.4	8.2	2.3	22.02	22.27	23.74	23.39	22.43	20.89	19.71	19.04	18.61
1987	20.16	21.01	21.55	18.82	17.01	15.54	15.54	15.66	16.31	17.1	17.71	19.78	20.92	21.75	22.73	19.03	17.59	16.21	16.48	20	0	0.2	0.1	0.7	0.7	2.4	3.4	0.2	2.3	0.4	0.1	0.1	0	0	0.5	5.3	7.9	1.4	9.7	1.1	21.87	22.54	23.39	23.08	21.43	20.54	19.25	19.02	19.7
1988	20.92	21.75	22.73	19.03	17.59	16.21	14.45	14.07	14.92	16.08	16.99	18.23	21.31	22.19	21.17	19.08	16.94	15.68	16.05	19.33	0	0	0.5	5.3	7.9	1.4	0.6	9.8	1.1	0.1	0.2	0	0	0	0.5	0.4	2.4	3.1	26.1	0.8	22.63	23.8	24.11	23.85	21.77	20.82	19.67	18.82	18.72
1989	21.31	22.19	21.17	19.08	16.94	15.68	14.2	13.91	15.63	14.94	16.96	19.8	22	22.15	21.15	19.73	16.7	16.05	15.91	19.5	0	0	0.5	0.4	2.4	3.1	0.6	2.2	0.7	0.2	0.3	0	0	0.3	0.1	1.7	4.6	3.2	9.4	0.9	22.17	22.86	23.42	23.1	21.68	20.51	19	18.45	18.38
1990	22	22.15	21.15	19.73	16.7	16.05	13.75	15.83	16.49	14.25	16.87	18.75	21.11	22.97	20.86	19.55	17.97	15.49	16.43	19.14	0	0.3	0.1	1.7	4.6	3.2	0.6	0	4.7	0.9	0.6	0	0	0.1	0.6	1	1.8	1.6	14.8	2.2	23.05	24.14	24.37	24.06	21.99	20.74	19.39	19.23	18.75
1991	21.11	22.97	20.86	19.55	17.97	15.49	14.32	13.81	14.57	15.18	16.21	18.45	20.36	21.72	21.62	18.57	17.4	15.25	15.95	18.92	0	0.1	0.6	1	1.8	1.6	0.3	1.3	1.2	0.2	0.1	0	0	0	0.7	1	1.3	7.3	7.2	1	22.39	23.33	24.65	24.35	22.85	20.98	19.82	19.31	18.88
1992	20.36	21.72	21.62	18.57	17.4	15.25	14.97	13.88	14.87	15.74	16.85	17.68	20.21	20.95	20.59	18.54	17	14.69	15.82	18.67	0	0	0.7	1	1.3	7.3	0.2	0.7	0.2	0.1	0	0.1	0	0	0	2.8	0.3	2.4	10.7	0.2	21.36	23.09	24.32	23.37	22.04	20.6	19.23	18.86	19.15
1993	20.21	20.95	20.59	18.54	17	14.69	13.77	13.24	13.98	15.17	15.87	18.56	20.19	20.35	19.77	17.93	15.25	14.48	15.2	18.32	0	0	0	2.8	0.3	2.4	0.3	0.9	3.4	0.2	0.4	0.1	0	0.1	0.4	3.2	2.1	1.7	10.1	1.2	22.27	22.9	23.04	22.99	21.93	20.73	19.21	18.62	18.47
1994	20.19	20.35	19.77	17.93	15.25	14.48	13.88	13.96	13.96	14.44	16.39	18.84	20.64	21.36	20.12	19.06	17.88	16.61	14.91	18.63	0	0.1	0.4	3.2	2.1	1.7	1.1	0	0.4	0.6	0.3	0.1	0	0	0.1	0.9	0.5	0.3	8.5	1.1	21.97	22.85	23.64	22.69	20.94	19.72	18.89	18.21	18.09
1995	20.64	21.36	20.12	19.06	17.88	16.61	15.15	15.36	14.78	15.16	18.08	19.26	21.24	21.49	20.29	19.9	17.94	16.17	16.47	19.25	0	0	0.1	0.9	0.5	0.3	0.3	0.2	1.2	0.5	0	0	0.2	0	0.5	0.5	1.5	4	3.4	1.2	21.66	23	22.87	22.97	22.28	20.9	19.9	19.51	18.93
1996	21.24	21.49	20.29	19.9	17.94	16.17	14.61	13.61	14.03	15.69	17.35	18.54	20.16	21.02	20.08	19.91	17.11	15.52	16.04	18.81	0.2	0	0.5	0.5	1.5	4	4.1	3	3.4	0.4	0.4	0	0	0.1	0.4	0.1	1.1	2.9	16.5	1.3	23.45	23.47	24.24	23.72	22.91	20.92	20.11	19.33	19.11
1997	20.16	21.02	20.08	19.91	17.11	15.52	14.08	15.25	15.82	15.75	17.08	18.92	20.07	21.03	21.18	20.34	18.9	17.39	16.28	19.01	0	0.1	0.4	0.1	1.1	2.9	3.3	0.3	0.5	1.8	0	0.1	0.1	0	0.1	1.4	1.1	1	8.2	2.1	22.48	23.13	23.71	23.18	21.84	20.56	19.84	19.36	19.14
1998	20.07	21.03	21.18	20.34	18.9	17.39	15.8	17.21	16.63	15.97	16.37	18.88	20.81	21.5	21.12	19.73	18.74	15.62	17.71	19.11	0.1	0	0.1	1.4	1.1	1	3.4	1.2	1.4	0.6	0.5	0.5	0.1	0	0	0.2	0.4	0.9	9.5	1.7	22.83	23.45	24.17	23.76	22.88	21.83	20.69	20	20.14
1999	20.81	21.5	21.12	19.73	18.74	15.62	14.58	13.9	14.33	16.38	17.89	19.31	20.89	22.2	21.15	19.03	16.95	15.37	16.15	19.64	0.1	0	0	0.2	0.4	0.9	4.4	0.2	0.7	0	0	0	0	0	0.3	1.8	2.9	6	6.8	0.3	21.93	23.02	23.37	23.28	22.71	21.37	19.48	18.47	18.32
2000	20.89	22.2	21.15	19.03	16.95	15.37	13.79	15.33	15.89	15.19	16.66	19.2	20.97	21.67	20.97	19.03	17.26	16.47	16.06	19.11	0	0	0.3	1.8	2.9	6	1.3	1.6	0.1	2.4	0	0.1	0.1	0.3	0.1	0.6	1.4	2.6	13.7	3	22.22	23.8	24.23	23.88	21.97	20.44	19.03	19.08	19.17
2001	20.97	21.67	20.97	19.03	17.26	16.47	15.76	15.88	16.45	16.18	17.43	19.9	21.34	22.44	21.82	20.67	17.33	17.59	16.81	19.85	0.1	0.3	0.1	0.6	1.4	2.6	0.4	0	1.4	1	0.2	0.1	0.2	0.1	0.9	0.7	5.1	3.9	6.4	2.5	21.88	22.83	23.58	22.88	21.83	21	20.18	19.58	19.49
2002	21.34	22.44	21.82	20.67	17.33	17.59	16.56	16.15	15.37	15.51	16.21	17.86	18.88	19.71	20.71	20.15	18.24	16.8	17.28	18.15	0.2	0.1	0.9	0.7	5.1	3.9	1.5	0.4	1	1.8	0.8	0.1	0	0.4	0	1.3	1.7	5.3	12.6	3.1	22.36	23.35	24.74	24.5	22.97	21.11	20.4	19.83	19.45
2003	18.88	19.71	20.71	20.15	18.24	16.8	14.88	14.5	16.03	16.1	17.67	19.7	21.58	22.47	21.62	19.5	17.28	16.57	16.77	19.86	0	0.4	0	1.3	1.7	5.3	1.8	1.4	0.4	1.1	0.1	0	0.2	0	0	1.7	2.1	0.4	11.9	1.4	21.69	22.63	23.95	23.96	22.85	21.19	20.41	19.3	19.69
2004	21.58	22.47	21.62	19.5	17.28	16.57	15.41	15.63	15.52	14.97	16.29	20.08	22.18	22.83	21.55	20.27	17.52	14.61	16.65	19.65	0.2	0	0	1.7	2.1	0.4	0.7	5.3	1.1	0.6	0.6	0	0	0.1	0.4	1.4	8.8	2.5	11.3	1.7	22.91	24.11	24.24	24.35	22.61	21.12	20.5	20.1	19.72
2005	22.18	22.83	21.55	20.27	17.52	14.61	13.7	12.46	15.46	16.25	18.16	19.54	21	21.59	21.6	19.91	17.15	15.92	15.67	19.69	0	0.1	0.4	1.4	8.8	2.5	3.1	6.6	1.8	0.2	0.2	0	0.1	0.8	0.2	1.6	2	2.2	24.2	1.5	23.06	24.56	24.45	24.12	22.7	20.66	19.31	18.21	18.93
2006	21	21.59	21.6	19.91	17.15	15.92	13.94	14.13	15.47	16.12	17.03	18.89	20.95	21.28	21.65	19.81	18.63	15.6	16.09	19.32	0.1	0.8	0.2	1.6	2	2.2	3.1	4.3	0.2	1.2	0.1	0.1	0	0	0.2	1.2	1.9	1	13.4	1.6	22.59	23.78	24.06	23.77	22.33	21.29	19.73	19.09	19.12
2007	20.95	21.28	21.65	19.81	18.63	15.6	15	15.23	14.89	15.52	17.05	18.49	21.28	20.91	20.46	19.23	18.17	16.04	16.53	18.95	0	0	0.2	1.2	1.9	1	4.4	0.4	2.5	0.3	0.6	0	0	0.1	0	1.4	1.4	1.7	11.4	1	23.17	23.76	24.87	24.22	23.12	21.6	20.41	19.75	19.28
2008	21.28	20.91	20.46	19.23	18.17	16.04	16.09	15.17	15.49	17.33	17.58	19.55	21.16	22.15	20.84	18.52	16.53	15.21	16.7	19.77	0	0.1	0	1.4	1.4	1.7	0.3	2.8	1.3	0.5	0.3	0.2	0	0	0.6	1.8	0.8	4.5	8.9	1.6	22.12	23.11	23.67	23.4	22.37	20.99	19.96	19.54	19.3
2009	21.16	22.15	20.84	18.52	16.53	15.21	15.11	14.18	15.03	15.89	17.39	19.75	23.11	22.81	20.92	21.33	18.72	18.07	15.76	19.98	0	0	0.6	1.8	0.8	4.5	1.4	1.9	1.7	0.2	0.1	0.4	0.2	0	0.8	0.3	2.3	5.2	12.1	1.7	22.83	23.05	23.76	23.15	21.72	20.26	18.98	18.19	18.6
2010	23.11	22.81	20.92	21.33	18.72	18.07	16.87	17	17.58	17.4	17.53	19.11	21.04	22.34	21.78	20.09	18.72	17.51	18.26	19.87	0.2	0	0.8	0.3	2.3	5.2	1.6	9.8	0.4	0.3	0.1	0.2	0.2	0	1.6	1.1	3.1	1.8	19.6	2.4	23.17	23.55	23.97	24.36	23.33	21.79	20.75	20.11	20.13
2011	21.04	22.34	21.78	20.09	18.72	17.51	15.6	15.48	14.37	16.36	17.8	20.07	20.91	21.77	21.81	20.76	17.7	16.76	16.96	19.79	0.2	0	1.6	1.1	3.1	1.8	3.2	0.6	1.4	1.9	0.1	0	0	0.1	0.1	1.5	0.4	0.1	11.2	2.2	22.16	22.95	23.56	23.66	22.79	21.49	20.98	20.1	19.3
2012	20.91	21.77	21.81	20.76	17.7	16.76	15.21	13.55	15.66	14.98	18.32	20.53	21.87	22.89	22.09	20.58	17.76	16.82	16.61	20.11	0	0.1	0.1	1.5	0.4	0.1	0.3	0.5	0	1	0.1	0	0	0	0.5	2.4	5.6	0.1	2.8	1.6	22.46	23.31	24.16	23.41	22.21	20.77	19.62	18.4	18.43
[truncated: 31 more columns]
