# Supplementary material for: A novel dendroecological method finds a non-linear relationship between elevation and seasonal growth continuity on an island with trade wind-influenced water availability
Source: AoB Plants. 2018 Nov 16;10(6):ply070. doi: 10.1093/aobpla/ply070 (PMC6306105; doi:10.1093/aobpla/ply070)
Supplement: Supplementary Material [file ply070_suppl_supplementary_material.txt]

removal
B_06_R1
B_03_L
B_03_R
B_09_L
B_09_R
C_03_L
C_03_R
C_05_L
C_05_R
C_11_L
C_41_R
E_08_L
E_09_R
E_21_L
F_10_R
F_11_R
G_03_R
G_01_L
G_01_R
G_04_L
G_03_L
H_06_L
H_03_R
H_04_L
H_08_R
H_08_R1
K_10_L
K_10_O
L_01_R
L_03_L
L_04_R
L_08_L
M_04_L
M_07_R
M_10_L
M_10_R
M_01_R
M_05_L
M_05_R
E_02_R
E_04_R
E_15_R
E_28_L
E_08_R
E_21_R
N_16_L
N_16_L
